# Supplementary material for: Design and Characterization of Aromatic Copolyesters Containing Furan and Isophthalic Rings with Suitable Properties for Vascular Tissue Engineering
Source: Int J Mol Sci. 2025 Jul 4;26(13):6470. doi: 10.3390/ijms26136470 (PMC12249642; doi:10.3390/ijms26136470)
Supplement: Supplementary file 1 [file ijms-26-06470-s001.zip]

Archive with 1 entries (1 files):
- ijms-3694146-supplementary.pdf
